# Supplementary material for: Long-Term Associations between Human Cytomegalovirus Antibody Levels with All-Cause Mortality and Cardiovascular Outcomes in an Australian Community-Based Cohort
Source: Viruses. 2022 Nov 29;14(12):2676. doi: 10.3390/v14122676 (PMC9783113; doi:10.3390/v14122676)
Supplement: Supplementary file 1 [file viruses-14-02676-s001.zip]

Archive with 1 entries (1 files):
- viruses-2037216-supplementary.pdf
